# Supplementary material for: Identification, analysis and development of salt responsive candidate gene based SSR markers in wheat
Source: BMC Plant Biol. 2018 Oct 20;18:249. doi: 10.1186/s12870-018-1476-1 (PMC6195990; doi:10.1186/s12870-018-1476-1)
Supplement: Supplementary file 5 — Table S5. List of 154 cg-WSSR marker with details including primer sequence, length, Tm (°C) and expected product size (bp). (XLS 52 kb) [file 12870_2018_1476_MOESM5_ESM.xls]

## Sheet: Sheet1
Additional file 5: Table S5. List of 154 cg-WSSR marker sequences with their length, Tm (oC) and Expected product size(bp).
Marker ID	Forward Primer (5'-3')	Length	Tm (oC)	Reverse Primer (5'-3')	Length	Tm (oC)	Expected Product size (bp)
WSSR 1	GAAGAAGAGAGAATACCACTGC	22	54.95	ATCCTATCCTATCCTTGCTTG	21	55.12	124
WSSR2	TATGCCGGATCTACAAGAAG	20	55.51	CGTGATCATGGTTCTGCT	18	55.37	179
WSSR3	ACCTACCGACCCAACGAAC	19	59.84	GCCTCGTACTTCTCCATCC	19	57.24	255
WSSR4	AACCCCGGCAATAATAAG	18	55.11	CTCCTCTCCCCTCGAATC	18	57.18	159
WSSR5	TCCAGCCCAATCATTTATAC	20	55.1	CACCCACCACACTATTTACTC	21	54.59	167
WSSR6	CATGTAGATTCATGACGTGTG	21	54.9	CTTGAAAGAAACGTATGGAAA	21	54.74	146
WSSR7	TTAGCTAAGGTGTCAGGTTTG	21	54.84	AGACACAAGAGCAAGAGGTG	20	55.53	156
WSSR8	AGGGTACGTTATTGGTTTGAT	21	55.23	CAGCTGAAGAAACAAATTCAG	21	55.36	152
WSSR9	TCTCCCCGCTATTTATCC	18	55.14	CATCACCATTGCTTCTTCTT	20	55.37	146
WSSR10	CCTCTACAACAAGAAGAACCA	21	54.61	GTTGTCGACATCGGACTC	18	54.63	136
WSSR11	TCAATGAACCAACCAACC	18	54.97	CGTCGATCCTTTATCGTG	18	55.03	160
WSSR12	GCACGATAAAGGATCGAC	18	53.97	GAGTCAAAGGGGTTCATCTT	20	55.7	139
WSSR13	TTGCTTGTATGATGGTCTTTT	21	54.99	CGCACACAAAATATAAATAAGC	22	54.58	152
WSSR14	GTACTCACACGTCTGCTCCT	20	55.38	GGCTGAAGAGAAGTGGATTC	20	56.46	149
WSSR15	TTAGTCGTTGCATTTCTCTTC	21	54.86	AACATCCTATGAATGATGCAG	21	55.18	154
WSSR16	GCAAAAATGTGCATTTCATA	20	54.81	TTTCCAGGAGTATTTGGCTAT	21	55.59	171
WSSR17	CCCCTTCATCTCAAAAGAGTA	21	56.04	AAAGGAGTGCAATAACTAAGGA	22	55.03	149
WSSR18	CGCTCCTCATTGTAAATCTAA	21	54.85	CCCAGGAGTAACTTCAGGTAT	21	54.95	140
WSSR19	GTACCAGCGCCCCATCTA	18	59.63	CGGTAGAGGAGGTAGAAGC	19	54.16	168
WSSR20	CAGCACCTAGATAAGCAGGA	20	55.75	ATGAGTCCTCTGAGTGAACAA	21	54.8	172
WSSR21	TGTTGACAAGAATGGAAAAGT	21	54.85	GCATGATATGTGTGTGTGTGT	21	55.08	138
WSSR22	ACGGTCAGTTCTTGCTTCT	19	54.98	TCCATACCATGAAATATCCAC	21	54.79	160
WSSR23	ATGCATCTACGTGTTTGTACG	21	56.32	AATACAAATGCGTTACACCAG	21	55.39	154
WSSR24	CTACCACCTGTCACCTCGT	19	55.98	AGCTATGTAGCTCTGTTGCAT	21	54.51	149
WSSR25	GGGTCTTAATTTCGATGTTTT	21	55.02	AAAAACTGTACAAGGCCACTC	21	56.05	139
WSSR26	ATTTCTGATCATCAAGGCATA	21	54.82	TTGCTGGTGTTAAGTTCAGTT	21	55.14	155
WSSR27	TTCTGATCATCAAGGCATACT	21	54.88	CAATTTGCTGGTGTTAAGTTC	21	55.07	147
WSSR28	CATCACGGTTTCTGATCATC	20	58	CAATTTGCTGGTGTTAAGTTT	21	54.69	166
WSSR29	TGTTAGGTTCGGCGAGCGA	19	60	AATTTGCTGGTGTTAAGTTCA	21	55.07	124
WSSR30	CTACGTTTCCACTCTCTTCCT	21	55.3	GGCGTCGTCATCAAACTG	18	58.73	220
WSSR31	GACGGCAGTTTGATGAAG	18	55.05	AAGGCTAACCTGGTATGGTAG	21	55.15	150
WSSR32	AGCTGTTGATGCTGAATTTT	20	55.11	CTACCCGCATCTTATTTGTC	20	54.93	148
WSSR33	CTCTCGCACTTCCTCTCC	18	55.97	GAAATCATGATGCTCTTTGTC	21	54.83	170
WSSR34	CGTGTCTTAAGATCGGGTAAT	21	55.93	CTCATATTTTCATCCCCTCTT	21	54.93	113
WSSR35	AAGAGAAGAGCAGATCGAAAT	21	55.01	CGAGTCGAGTCAGTGAGG	18	55.13	281
WSSR36	GATCTTATGGGTTTCACCTCT	21	54.82	CTGGTGATAGAATGACAGCAT	21	55.25	162
WSSR37	CACCCATCGATAAACAGTAAA	21	55.29	TACCACGAGCTACTCAAATGT	21	55.09	153
WSSR 38	GGGCCTATTATTATATGTGCAA	22	55.95	GGATCCGCTAGGGTTTTG	18	58.09	154
WSSR 39	CACCACCACCCTATATATCC	20	54.22	CGTGGATTTTTCTCTTTTTCT	21	55.36	124
WSSR 40	TAAATAAGGAGCCTAGGGTGT	21	54.83	CTGACGGAGACGGAGGAG	18	59.47	137
WSSR 41	GCGCTCCTTCTCTACAACTA	20	55.03	GCGCGCTGCTCTGTTGTT	18	63.87	224
WSSR 42	TTGCCTAGATTTCTACTGCTC	21	54.15	TTTAAGAGACCAAGTGGTACG	21	54.68	155
WSSR 43	GTGTTTACTTTGCAGAAATGC	21	55.22	ATCAGAACATTGGAAAGAATG	21	54.29	157
WSSR 44	TAGACTCCCTCTTTTCAGGTT	21	54.79	ACAATTCCCATCTAGGATGAC	21	55.51	148
WSSR 45	AGATACCCAAGATACCTGCAT	21	55.3	GAAAATGGTTGTGTACTCCTG	21	54.72	150
WSSR 46	CAGGAGTACACAACCATTTTC	21	54.72	ATGCCAATACGTTCACTACAC	21	55.21	138
WSSR 47	GTTCGGCCAAATCCAGTC	18	59.01	CTCCAGGCACTGCAACAT	21	55.21	138
WSSR 48	AGAAGTACGGCAGCATCTAC	20	54.72	CGCCAGTCTTGAACAGTTTAC	18	58.28	150
WSSR 49	TATTTCGGTTGTAACCCATC	20	55.02	GTGTTAACGTCGAGAAACAGA	21	57.56	131
WSSR 50	TTCCATTTTGTATTGTGTACG	21	53.79	GGAAAGGGAGGAATGGTC	18	56.8	161
WSSR 51	CGTGGATAAGGTTGATGATTA	21	55.21	TATCCACTGGCTAGGACAATA	21	54.96	149
WSSR 52	ATGAAGATCGCCACTCACCT	20	59.69	CACTTGTTGACGCAGGAAAA	20	59.88	172
WSSR 53	CAACAAGTGATAAATAAGAACC	22	51.05	GACAGCCGCCTCTTCTCC	18	61.07	180
WSSR 54	CCCACGTCAAAACCAAGG	18	59.93	AGAAGAGGGACGAGAGAGAT	20	54.62	252
WSSR 55	CCTCCAACTCTCTATCCAAGT	21	55.06	ACAGAAGATCTCACCTTCCAG	21	55.97	182
WSSR 56	TCATCTATGTCCTTTGGATTG	21	55.16	CAATCGTTTCTGTGGAGATAG	21	54.98	148
WSSR 57	GACAGAAGCCAGTGAATCAG	20	55.9	ATGTACATGATGAGGTTCAGC	21	55.07	151
WSSR 58	TTGTAAGCATTGCAACTTTCT	21	55.39	GAGGTCATGCTCTCAAGTTTA	21	54.67	150
WSSR 59	GGTGATTCTTCGCAGCTT	18	56.44	CGAGCAATAAACAAGAAAGAT	21	54.04	158
WSSR 60	TCCTCATCCCCTATATTCTTC	21	54.85	AGTCGAGGGTTACTGGTAAAT	21	54.56	207
WSSR 61	ACCCCACGTCAAAACCAA	18	59.78	GAGAGATCTCCTCTCGCTTC	20	55.83	240
WSSR 62	AGGTTACGACTTGCCTTTACT	21	54.95	CGCCTTGGTTTTGACGTG	18	61.26	210
WSSR 63	CTATAAAGATCCAGCCAAAGG	21	55.74	CTCCCCATCTCACTATCTCTT	21	54.97	181
WSSR 64	CTGAAAATTCTCCGCATACT	20	54.64	TGAGCTGCAACAACTCCT	18	55.32	169
WSSR 65	CCAATAAAGTTGGTGGAGATA	21	54.38	GGAAATGTTCAACAAGAGAGA	21	54.47	153
WSSR 66	CCATGATAATTGTCTTTTTGC	21	54.93	GAAATGTAGTCACGCAGTTCT	21	54.62	143
WSSR 67	GGTGATGATATGATGCAAGAG	21	55.6	GATCCATCCAGTTGAAACTAA	21	54.29	112
WSSR 68	CAATCGAGCCGAGCTCCT	18	61.63	GAACGGAACAGATCAAACC	19	55.44	145
WSSR 69	GGTTGTTGATGATCATTCCT	20	54.76	TGTTCCATTGGACTGTTTTAT	21	54.67	177
WSSR 70	ATGGATCAAGGTCAGTTTTCT	21	55.3	GCAAGTTTGTTTCATTTCAGA	21	55.6	149
WSSR 71	AAGAAGGTGCGGAGAAAT	18	54.81	ACGGAGAGATGCAAAGATAAT	21	55.58	157
WSSR 72	CAGCACCAACATCAGATTG	19	55.97	GAAATCACTCACTTTGGTCAG	21	54.83	155
WSSR 73	CACCAAGGACACCACCAC	18	58.2	ACGAAAGAGTGGAAACATACA	21	54.89	157
WSSR 74	TCCTGTAGTACTGACGAGTGG	21	55.42	ATATGACCCACATACATTGGA	21	55.15	297
WSSR 75	ATCACCTTCTCCGAGATGTA	20	54.67	AATTTCGTTGAGAGACTTGGT	21	55.54	171
WSSR 76	CCATCTCTCTCTCCTCCTTC	20	55.5	GTGGTGAATTCGATGTGATCT	21	57.43	150
WSSR 77	CTCAGTCATGACGGTAAAAAG	21	55.07	GTTATTGAATTCATGCACCAG	21	55.68	160
WSSR 78	GGTAGGTAGTGGACAGGTGA	20	54.97	GAGTTACTGCCGAGATGCT	19	55.55	167
WSSR 79	AAATAAATGCGAGTACCAAGA	21	54.31	GCACACGTGAGTGAATATGT	20	54.39	154
WSSR 80	CTCCGAGCATCCGACTCC	18	61.94	TGCTTACTCTGTATGCTCCTC	21	54.88	118
WSSR 81	CTTTCTTTGGTTCTTTGGATT	21	55.21	GAACGTCTTGGTCAGGAAC	19	55.52	229
WSSR 82	CCTAAATGACACCTGAAAAGA	21	54.55	GTGTGCATGTGTGTTGCT	18	54.53	205
WSSR 83	ACATGCAGCAACACACAC	18	54.53	CTGTTGCGTGCCTATGTG	18	57.25	154
WSSR 84	ACCGAGGCTGTATGCTACTA	20	55.19	TTGTTGCTCACTTCTACCACT	21	55.12	150
WSSR 85	AGGTCTTCCTGAGAATTTGG	20	55.87	GAACCTGCCCAAGAAGTC	18	55.6	136
WSSR 86	TGTTGGAATATGAAAATGTGAC	22	55.09	GAGGGACTTGTTCTGGTTG	19	55.53	144
WSSR 87	CTTCAAGAAGACGATCGAGTA	21	54.85	CAGTAATCCAAACAAAGAGGA	21	54.55	296
WSSR 88	AAATCACCCAGAAACTAATCC	21	54.84	GAAGCAGGAAGTCGAGGT	18	55.32	210
WSSR 89	CCGTCGTCTTCCTCTACTACT	21	55.33	TGCTGCTACCGTTCTTATTTA	21	55.51	152
WSSR 90	TATTATCAAGGCGTAGTTTGC	21	54.9	CGATACATAGAGCACAACCAT	21	55.3	145
WSSR 91	CCATCTCATCTCATCTCACTC	21	54.61	GATCCTTGGAAGAAGAAGAAT	21	54.2	157
WSSR 92	ACACTCGCTCATCACACTC	19	54.44	GGTCGGAGTAGTCCTTGTG	19	55.57	151
WSSR 93	CGCAGTCATCTACAACAAGA	20	54.92	CCAGAAGATCCACTGTACAAA	21	55.31	162
WSSR 94	CGGCTAAATTTCTCAAACAG	20	55.31	GTCTTTTCTGCTGCCTTTAC	20	54.42	210
WSSR 95	TCCGATCTCTATCCCTCTG	19	55.19	ATTAAGTATGGCTGGCAGTG	20	55.45	120
WSSR 96	ATGGTGAATCCTCTGTCCTT	20	56	GTTGAGGCCTTCCATCTT	18	55.06	156
WSSR 97	GCACTTAAAGACACTGGATTG	21	55.05	AGTAAGAATGGACAACGGAAT	21	55.34	134
WSSR 98	ACAGACCTCAACCTCTTCTTC	21	55.07	GGTAGTCTGTTGTCAAGGTCA	21	55.2	188
WSSR 99	TGTGATGTTATTTTCCGATTC	21	55.16	GATGTATCACTTGGCATTGAC	21	55.51	155
WSSR 100	TCCTACGAGTTCTGCAACC	19	56.36	AAAGAGGACGGAGTCAGTG	19	55.25	219
WSSR101	AACCTTTGACACCTAACTTGG	21	55.9	CTCAGGTGTGTCGATTAGGTA	21	55.35	138
WSSR102	GAGTAAATCTTGGGGTACGTC	21	55.34	CAACGTCACCGACAACAG	18	56.99	195
WSSR103	CGTATGTTGGCCTGGTAG	18	54.99	AGTCTTGCTCTCCGTTACC	19	54.47	155
WSSR104	ACTGCTTTTATTTGTCAACCA	21	55.07	TGTTTGGGACTAAAGGCTTA	20	55.15	149
WSSR105	GGGATTATACTATGGCCTTGA	21	55.78	AATGGTGGAGAGAAGCTAATG	21	56.06	152
WSSR106	GGATTTCCGTGGTCAACT	18	55.74	CTCATCTCGTCCACGAAC	18	54.84	115
WSSR107	ACTCCGCAGTTGGTACTTAAT	21	55.6	TGTTGTTTATCAGCTGGAGAT	21	54.97	135
WSSR108	GGCAGTCCTTCAGAATCTAGT	21	55.21	GGCTTACTTACATCGACCTCT	21	55.25	146
WSSR109	TTCAATTAGCAATTGTGTCCT	21	54.99	CAACCAAACCAACTAAACAAA	21	55.41	147
WSSR110	GGTGAGGTCGATGAAGAT	18	52.98	GAGCAGATGCGCTACGAG	18	58.35	195
WSSR111	GCATCCGTATCTGTAAGCTC	20	55.06	GAAGGAGATCAGGATTTATGG	21	55.32	163
WSSR112	CTACCACAGACTCCCTCTTTT	21	55.14	ATGATGTCACTCTTGTTACCG	21	55.17	146
WSSR113	ACACCCACATCAAGAAGAAG	20	55.1	CTTCACGTCCTCCTCCTC	18	55.61	176
WSSR114	GGCTATATATTTAGGCGTCGT	21	55.34	CATGTTCGATCGTCGTAGT	19	54.48	137
WSSR115	AGCGAGAAAGAAAGAAGACAC	21	55.57	GATTCAAGGACAAGGAATAGG	21	55.4	175
WSSR116	GCTCCGGTGTACTCCTCT	18	55.17	TTCCTGTTTTTGGATCTTGTA	21	54.97	150
WSSR117	GTGCTCCATCAAGGACATT	19	55.93	GTACTGGCTGGACCTCTTCT	20	55.98	178
WSSR118	CAACTTCAGGCTGGTCTATTA	21	54.75	CTAGCCTATCCCAACTTGTTT	21	55.27	157
WSSR119	CTTTATCTAGGGGCGTGTAG	20	54.31	AGATAGGACTGCCAAATTGTT	21	55.5	159
WSSR120	GTTCTGTAGTTTTGGTCATGC	21	54.88	TGATTAACTAAACCCGAAACA	21	55.02	159
WSSR121	TACAACCATTTTGAGGACAAG	21	55.32	ACTAGGGTGTGCACAAAAATA	21	54.95	148
WSSR122	AGCATATCAGAGCACAGTCAT	21	54.97	CCTTCATCATCCTCTAGTTTG	21	54.04	183
WSSR123	GCAAAGCTACATTCTTGGAC	20	55.11	GGAGTTGATGTAGATCTCGTG	21	54.78	230
WSSR124	TGTTTGCTCTCGTCTGTTTAT	21	55.22	AGGGTCTGTTCATCTTCTGTT	21	55.37	136
WSSR125	CTAGCTTGATTCCTTTCTCGT	21	55.54	GAATAAACAGACGAGAGCAAA	21	54.86	122
WSSR126	AGGTCCGACATCCTCATC	18	55.65	TTCACTTCAGCTTCAGAGTTC	21	54.87	151
WSSR127	TATTGCTAGTCAAGCATGTGG	21	56.54	AGCCTCGTTTGTATTTTAGGT	21	54.89	164
WSSR128	CTTCAGCAAATCCTTGAGTAA	21	54.88	GCACCTTTATCTGAAACAGAG	21	54.28	149
WSSR129	TATGTCCACTGTCCAGGAAT	20	55.33	GGAAGATGAACTCGGTATATG	21	53.86	150
WSSR130	ATATGTGCAAACTTTTCATGG	21	55.27	TCCTGTAACATAATCCTCGAC	21	54.32	150
WSSR131	CACCTTTACCGGATTCTTTAT	21	55.06	AAGGTGGCAATAATTTAGGAC	21	55.05	148
WSSR132	CTTTTGAAAGCGAAGTGACTA	21	55.12	TCTGAAGTGGATGGTGCTAT	20	55.67	190
WSSR133	TTAGTTGGGCTGATTTCTAGG	21	56.21	TTTGGTTGTTTAACCTAATCG	21	54.65	150
WSSR134	ACCCAAAAGAAAAGGAAAAC	20	55.03	GAATAAAGAAACGGGGATG	19	54.64	173
WSSR135	GAGGCGAGGTACAATGAAT	19	55.13	GTACCCACCACACCACTG	18	55.32	190
WSSR136	GCTCATCCTGATTCTTTCTCT	21	55.25	CCTCCGGAGTCCATCCAC	18	61.49	110
WSSR137	TAACAGTTGGATTTTTGTGCT	21	55.07	GGATTGGAGTCTCTTGATCTT	21	54.92	153
WSSR138	CGTAGTCGGCAAATCGTA	18	55.79	CTCATGGATCGATTCAGTTC	20	55.55	158
WSSR139	AGAAAGTGGCTAAGATTGAGG	21	55.38	AGACAATAAGTTTTGGGGAAC	21	54.92	154
WSSR140	GGATCTGCCACAGAAAAGTA	20	55.37	GTCATCTTCCCTAGATGGGTA	21	55.68	175
WSSR141	TACCCATCTAGGGAAGATGAC	21	55.68	GTGGAGTTGATGGAGATGAT	20	54.73	138
WSSR142	GGCAAGTGTGGGGTCTCTAA	20	60.11	ATGCCGTGATTCCACTAAGG	20	59.96	175
WSSR143	ATGCTGATGCTAAGCTTAATG	21	55.03	GTTTCTTGGTAATTGCCATCT	21	55.89	149
WSSR144	GCCTGTCCTCTGTCTTGG	18	56.69	GTAGGTGTAACCGTGTAAGCA	21	55.46	145
WSSR145	CGTTGGATCGTGTTTGTTTG	20	60	ATGGATGCTCCTCCATCATC	20	59.85	200
WSSR146	GAAAACGTAAGCTCACTGTCA	21	55.71	AGCAGATGAAAGAAAAAGGAT	21	54.88	176
WSSR147	CAACCTTTTACTTCGAGGTTT	21	55.32	AGGAACAAACCTCATTGAGTC	21	55.79	149
WSSR148	TAACCATGATCTAGGAAAGCA	21	55.08	CCCTAGCTTTAGCTTCTGTTT	21	54.94	137
WSSR149	TCGGAGATCTTGACGTAGG	19	56.29	AGGGAGGACGAGGAGCAC	18	60.36	179
WSSR150	ATGTGGGTGGGAGGAGAG	18	58.36	GAGGGCATTTTAGTCATTTG	20	54.9	186
WSSR151	CCTCTTTTCGTTGCTTTCTA	20	40	CTCTCGGTGTCCTCAAACT	19	52.63	212
WSSR152	GTTGAAGCTTTCTCCTCTACC	21	54.94	AGCAGTCCTACACCCAAAC	19	55.11	155
WSSR153	GTATAGGACTTCGTGGTCTCC	21	55.33	TGACTTCAACCACTCAACTTT	21	54.92	162
WSSR154	TCAACTTCATCATTGTTAGGC	21	55.39	AGCTGATGATGATCTTTTCAA	21	55.02	140
