# Supplementary material for: Identification, analysis and development of salt responsive candidate gene based SSR markers in wheat
Source: BMC Plant Biol. 2018 Oct 20;18:249. doi: 10.1186/s12870-018-1476-1 (PMC6195990; doi:10.1186/s12870-018-1476-1)
Supplement: Supplementary file 6 — Table S6. Dissimilarity matrix of analyzed wheat genotypes based on 30 cg-WSSR markers. (XLSX 28 kb) [file 12870_2018_1476_MOESM6_ESM.xlsx]

## Sheet: Sheet1
Additional File 6: Table S6 Dissimilarity matrix of the analyzed wheat genotypes based on 30 cg-WSSR markers.
	Genotype	IC104622	IC533742	IC82209	IC107946	IC82216	IC532343	IC104581	IC532075	IC82453	IC532149	IC532743	IC78722	PI-322100	IC543390	IC329444	IC144921	IC402044	EC498425	EC512662	IC 574474 (KRL-210)	EC192829	PI343434	EC576404	EC576356	IC535678	IC406521	IC536084	IC78729	IC402069	IC539574	IC281570	EC178071-283	IC542090	EC178071-428	IC281566	EC178071-434	IC547668	EC178071-505	ET85646	IC542040	IC 112110 (Kharchia)	EC177789	IC529729	IC539469	EC178071-454	EC178071-551	IC529374	IC553089
	IC104622	0
	IC 533742	0.113043	0
	IC 82209	0.189655	0.147826	0
	IC 107946	0.123967	0.15	0.140496	0
	IC 82216	0.15	0.142857	0.166667	0.088	0
	IC 532343	0.131148	0.157025	0.196721	0.149606	0.126984	0
	IC 104581	0.0666667	0.109244	0.233333	0.12	0.129032	0.0952381	0
	IC 532075	0.190083	0.15	0.173554	0.15873	0.136	0.102362	0.136	0
	IC 82453	0.177419	0.121951	0.177419	0.147287	0.140625	0.107692	0.109375	0.0387597	0
	IC 532149	0.133333	0.12605	0.183333	0.136	0.177419	0.111111	0.129032	0.088	0.0625	0
	IC 532743	0.159664	0.152542	0.176471	0.16129	0.138211	0.104	0.121951	0.0806452	0.0866142	0.121951	0
	IC 78722	0.152542	0.145299	0.237288	0.170732	0.180328	0.129032	0.131148	0.105691	0.0952381	0.131148	0.0743802	0
	PI-322100	0.186992	0.163934	0.203252	0.140625	0.165354	0.131783	0.149606	0.125	0.0839695	0.102362	0.142857	0.152	0
	IC 543390	0.216667	0.176471	0.216667	0.168	0.16129	0.15873	0.145161	0.12	0.09375	0.16129	0.138211	0.163934	0.11811	0
	IC 329444	0.183333	0.210084	0.25	0.184	0.193548	0.206349	0.177419	0.184	0.15625	0.16129	0.203252	0.180328	0.133858	0.129032	0
	IC 144921	0.170732	0.163934	0.252033	0.1875	0.181102	0.147287	0.133858	0.125	0.0992366	0.102362	0.15873	0.152	0.123077	0.165354	0.165354	0
	IC 402044	0.196721	0.190083	0.245902	0.165354	0.206349	0.109375	0.126984	0.133858	0.107692	0.142857	0.136	0.112903	0.116279	0.111111	0.126984	0.116279	0
	EC 498425	0.177419	0.219512	0.258065	0.178295	0.203125	0.123077	0.125	0.147287	0.121212	0.15625	0.149606	0.142857	0.114504	0.140625	0.140625	0.0992366	0.0615385	0
	EC 512662	0.196721	0.190083	0.229508	0.165354	0.15873	0.15625	0.142857	0.133858	0.138462	0.142857	0.152	0.193548	0.178295	0.190476	0.15873	0.131783	0.171875	0.153846	0
	IC 574474 (KRL-210)	0.20339	0.213675	0.254237	0.203252	0.163934	0.129032	0.163934	0.138211	0.15873	0.196721	0.140496	0.15	0.184	0.229508	0.213115	0.12	0.145161	0.0952381	0.112903	0
	EC 192829	0.272727	0.229358	0.290909	0.234783	0.192982	0.224138	0.210526	0.217391	0.220339	0.263158	0.256637	0.267857	0.196581	0.175439	0.210526	0.247863	0.224138	0.169492	0.224138	0.214286	0
	PI 343434	0.2	0.226891	0.216667	0.152	0.16129	0.142857	0.177419	0.168	0.1875	0.193548	0.154472	0.196721	0.181102	0.177419	0.193548	0.165354	0.111111	0.109375	0.190476	0.147541	0.192982	0
	EC 576404	0.210084	0.152542	0.260504	0.209677	0.186992	0.184	0.154472	0.16129	0.133858	0.170732	0.196721	0.190083	0.174603	0.170732	0.170732	0.126984	0.136	0.102362	0.184	0.140496	0.132743	0.121951	0
	EC 576356	0.220339	0.213675	0.271186	0.203252	0.163934	0.177419	0.163934	0.121951	0.142857	0.163934	0.140496	0.166667	0.184	0.213115	0.196721	0.136	0.16129	0.142857	0.16129	0.133333	0.196429	0.114754	0.123967	0
	IC 535678	0.20339	0.230769	0.305085	0.186992	0.196721	0.177419	0.147541	0.186992	0.174603	0.180328	0.206612	0.183333	0.184	0.163934	0.147541	0.168	0.112903	0.111111	0.193548	0.166667	0.214286	0.147541	0.157025	0.116667	0
	IC 406521	0.157895	0.185841	0.22807	0.142857	0.169492	0.15	0.152542	0.176471	0.163934	0.152542	0.179487	0.155172	0.206612	0.169492	0.237288	0.173554	0.15	0.180328	0.266667	0.224138	0.259259	0.169492	0.196581	0.172414	0.137931	0
	IC 536084	0.183333	0.210084	0.2	0.136	0.129032	0.111111	0.16129	0.152	0.171875	0.16129	0.186992	0.213115	0.165354	0.129032	0.145161	0.212598	0.15873	0.1875	0.190476	0.213115	0.192982	0.145161	0.203252	0.180328	0.131148	0.135593	0
	IC 78729	0.180328	0.173554	0.180328	0.165354	0.111111	0.078125	0.15873	0.102362	0.107692	0.111111	0.12	0.145161	0.147287	0.126984	0.15873	0.162791	0.140625	0.169231	0.171875	0.16129	0.241379	0.15873	0.184	0.16129	0.129032	0.133333	0.0952381	0
	IC 402069	0.213115	0.206612	0.245902	0.165354	0.142857	0.15625	0.190476	0.165354	0.138462	0.15873	0.184	0.177419	0.147287	0.111111	0.142857	0.162791	0.140625	0.123077	0.203125	0.177419	0.189655	0.142857	0.152	0.177419	0.0967742	0.15	0.126984	0.078125	0
	IC 539574	0.203252	0.245902	0.219512	0.15625	0.133858	0.131783	0.181102	0.171875	0.19084	0.19685	0.174603	0.2	0.169231	0.19685	0.228346	0.169231	0.147287	0.129771	0.209302	0.152	0.230769	0.102362	0.190476	0.12	0.104	0.140496	0.11811	0.116279	0.100775	0
	IC 281570	0.247863	0.172414	0.179487	0.196721	0.123967	0.154472	0.190083	0.131148	0.12	0.173554	0.133333	0.193277	0.145161	0.123967	0.206612	0.193548	0.203252	0.232	0.203252	0.243697	0.261261	0.22314	0.233333	0.176471	0.243697	0.217391	0.157025	0.121951	0.186992	0.193548	0
	EC 178071-283	0.210084	0.237288	0.226891	0.209677	0.203252	0.136	0.186992	0.177419	0.181102	0.170732	0.163934	0.190083	0.206349	0.252033	0.252033	0.142857	0.168	0.165354	0.152	0.140496	0.309735	0.170732	0.213115	0.140496	0.173554	0.179487	0.186992	0.152	0.2	0.111111	0.2	0
	IC 542090	0.166667	0.193277	0.25	0.152	0.145161	0.126984	0.129032	0.12	0.09375	0.112903	0.138211	0.131148	0.165354	0.16129	0.177419	0.11811	0.126984	0.140625	0.15873	0.163934	0.263158	0.177419	0.186992	0.163934	0.180328	0.169492	0.177419	0.142857	0.126984	0.165354	0.173554	0.121951	0
	EC 178071-428	0.15	0.193277	0.216667	0.152	0.177419	0.126984	0.129032	0.152	0.125	0.112903	0.121951	0.147541	0.133858	0.177419	0.177419	0.149606	0.142857	0.125	0.174603	0.180328	0.245614	0.177419	0.219512	0.163934	0.147541	0.169492	0.16129	0.142857	0.126984	0.133858	0.190083	0.105691	0.0806452	0
	IC 281566	0.183333	0.226891	0.266667	0.2	0.177419	0.126984	0.145161	0.168	0.171875	0.16129	0.170732	0.180328	0.19685	0.258065	0.225806	0.133858	0.174603	0.15625	0.15873	0.131148	0.298246	0.193548	0.203252	0.147541	0.180328	0.186441	0.193548	0.15873	0.206349	0.165354	0.22314	0.0731707	0.112903	0.112903	0
	EC 178071-434	0.206897	0.2	0.206897	0.22314	0.2	0.0983607	0.166667	0.123967	0.129032	0.116667	0.12605	0.169492	0.154472	0.216667	0.233333	0.105691	0.147541	0.145161	0.180328	0.152542	0.290909	0.166667	0.193277	0.135593	0.20339	0.192982	0.2	0.131148	0.213115	0.170732	0.162393	0.109244	0.15	0.116667	0.1	0
	IC 547668	0.186441	0.213675	0.237288	0.203252	0.163934	0.0967742	0.147541	0.154472	0.15873	0.147541	0.157025	0.183333	0.184	0.213115	0.213115	0.104	0.145161	0.126984	0.129032	0.0833333	0.267857	0.163934	0.190083	0.166667	0.166667	0.172414	0.180328	0.112903	0.16129	0.152	0.193277	0.0909091	0.114754	0.131148	0.0655738	0.0847458	0
	EC 178071-505	0.234783	0.22807	0.234783	0.25	0.210084	0.190083	0.210084	0.2	0.170732	0.142857	0.220339	0.247863	0.180328	0.193277	0.176471	0.163934	0.22314	0.203252	0.190083	0.230769	0.266055	0.243697	0.20339	0.230769	0.230769	0.256637	0.193277	0.157025	0.190083	0.262295	0.172414	0.20339	0.176471	0.176471	0.176471	0.147826	0.145299	0
	ET 85646	0.22314	0.233333	0.289256	0.238095	0.2	0.133858	0.152	0.126984	0.131783	0.168	0.129032	0.154472	0.171875	0.2	0.2	0.09375	0.133858	0.100775	0.102362	0.0894309	0.252174	0.168	0.16129	0.138211	0.186992	0.226891	0.232	0.165354	0.19685	0.171875	0.196721	0.112903	0.12	0.152	0.104	0.107438	0.0731707	0.183333	0
	IC 542040	0.20354	0.142857	0.168142	0.169492	0.162393	0.193277	0.179487	0.152542	0.140496	0.196581	0.137931	0.147826	0.166667	0.145299	0.213675	0.216667	0.193277	0.206612	0.210084	0.217391	0.214953	0.230769	0.189655	0.234783	0.252174	0.243243	0.230769	0.193277	0.226891	0.233333	0.157895	0.224138	0.213675	0.213675	0.282051	0.238938	0.252174	0.25	0.237288	0
	IC 112110 (Kharchia)	0.186441	0.213675	0.237288	0.170732	0.196721	0.16129	0.114754	0.170732	0.142857	0.163934	0.157025	0.183333	0.168	0.180328	0.213115	0.168	0.145161	0.142857	0.177419	0.2	0.232143	0.196721	0.173554	0.183333	0.15	0.172414	0.196721	0.16129	0.193548	0.168	0.210084	0.157025	0.163934	0.147541	0.196721	0.186441	0.183333	0.230769	0.170732	0.147826	0
	EC 177789	0.15	0.193277	0.233333	0.168	0.16129	0.142857	0.0967742	0.136	0.125	0.129032	0.154472	0.163934	0.149606	0.177419	0.177419	0.11811	0.142857	0.140625	0.142857	0.163934	0.245614	0.209677	0.186992	0.163934	0.147541	0.186441	0.177419	0.126984	0.174603	0.165354	0.173554	0.138211	0.129032	0.129032	0.129032	0.15	0.114754	0.159664	0.136	0.179487	0.0819672	0
	IC 529729	0.166667	0.193277	0.233333	0.168	0.193548	0.142857	0.112903	0.152	0.125	0.145161	0.154472	0.163934	0.149606	0.177419	0.193548	0.149606	0.126984	0.125	0.15873	0.163934	0.245614	0.209677	0.170732	0.163934	0.131148	0.186441	0.177419	0.142857	0.15873	0.149606	0.190083	0.105691	0.112903	0.0967742	0.145161	0.166667	0.147541	0.193277	0.152	0.162393	0.0819672	0.0645161	0
	IC 539469	0.190083	0.216667	0.239669	0.174603	0.152	0.11811	0.12	0.126984	0.131783	0.152	0.145161	0.186992	0.171875	0.136	0.152	0.15625	0.149606	0.147287	0.11811	0.170732	0.217391	0.2	0.193548	0.138211	0.121951	0.193277	0.12	0.102362	0.149606	0.15625	0.131148	0.112903	0.12	0.12	0.12	0.140496	0.121951	0.15	0.126984	0.186441	0.121951	0.072	0.072	0
	EC 178071-454	0.206897	0.234783	0.275862	0.190083	0.2	0.196721	0.15	0.22314	0.193548	0.216667	0.226891	0.220339	0.186992	0.166667	0.166667	0.186992	0.163934	0.177419	0.147541	0.20339	0.254545	0.266667	0.260504	0.254237	0.152542	0.22807	0.166667	0.180328	0.180328	0.203252	0.213675	0.193277	0.166667	0.15	0.2	0.224138	0.169492	0.234783	0.190083	0.221239	0.152542	0.116667	0.116667	0.107438	0
	EC 178071-551	0.192982	0.238938	0.263158	0.176471	0.20339	0.166667	0.152542	0.193277	0.180328	0.186441	0.179487	0.189655	0.173554	0.152542	0.152542	0.190083	0.166667	0.147541	0.183333	0.189655	0.203704	0.220339	0.230769	0.206897	0.12069	0.178571	0.135593	0.15	0.15	0.173554	0.217391	0.196581	0.186441	0.135593	0.20339	0.192982	0.172414	0.221239	0.193277	0.189189	0.155172	0.152542	0.152542	0.109244	0.0877193	0
	IC 529374	0.101695	0.179487	0.20339	0.138211	0.180328	0.112903	0.0983607	0.138211	0.126984	0.147541	0.140496	0.133333	0.152	0.163934	0.147541	0.168	0.129032	0.111111	0.177419	0.166667	0.214286	0.196721	0.173554	0.183333	0.15	0.155172	0.147541	0.145161	0.177419	0.184	0.210084	0.173554	0.147541	0.147541	0.180328	0.186441	0.166667	0.213675	0.170732	0.147826	0.116667	0.114754	0.0983607	0.105691	0.169492	0.103448	0
	IC 553089	0.162393	0.206897	0.264957	0.213115	0.190083	0.138211	0.123967	0.163934	0.184	0.173554	0.166667	0.159664	0.241935	0.239669	0.22314	0.16129	0.170732	0.168	0.170732	0.12605	0.261261	0.206612	0.2	0.142857	0.12605	0.165217	0.173554	0.138211	0.186992	0.145161	0.254237	0.15	0.157025	0.173554	0.123967	0.162393	0.109244	0.241379	0.147541	0.263158	0.193277	0.140496	0.157025	0.131148	0.162393	0.130435	0.142857	0
	IC 523086	0.188679	0.180952	0.245283	0.243243	0.236364	0.232143	0.2	0.225225	0.210526	0.218182	0.192661	0.203704	0.256637	0.236364	0.236364	0.256637	0.267857	0.263158	0.232143	0.240741	0.3	0.290909	0.247706	0.259259	0.259259	0.269231	0.272727	0.214286	0.25	0.309735	0.252336	0.302752	0.290909	0.272727	0.272727	0.264151	0.259259	0.219048	0.279279	0.223301	0.277778	0.218182	0.272727	0.243243	0.301887	0.269231	0.203704	0.233645
	IC 445343	0.145299	0.172414	0.247863	0.196721	0.22314	0.121951	0.140496	0.163934	0.152	0.107438	0.166667	0.142857	0.193548	0.190083	0.206612	0.16129	0.154472	0.152	0.203252	0.176471	0.297297	0.190083	0.183333	0.176471	0.12605	0.147826	0.173554	0.105691	0.138211	0.16129	0.20339	0.15	0.140496	0.140496	0.140496	0.145299	0.12605	0.189655	0.163934	0.22807	0.193277	0.173554	0.157025	0.147541	0.213675	0.147826	0.142857	0.101695
	IC 290222	0.233333	0.226891	0.233333	0.168	0.145161	0.174603	0.193548	0.168	0.171875	0.193548	0.170732	0.180328	0.181102	0.16129	0.145161	0.228346	0.190476	0.203125	0.190476	0.196721	0.210526	0.225806	0.235772	0.180328	0.131148	0.186441	0.112903	0.126984	0.142857	0.149606	0.190083	0.203252	0.193548	0.16129	0.193548	0.233333	0.196721	0.243697	0.216	0.196581	0.180328	0.16129	0.177419	0.12	0.183333	0.135593	0.163934	0.157025
	IC 290190	0.184	0.209677	0.216	0.153846	0.116279	0.129771	0.162791	0.153846	0.157895	0.162791	0.171875	0.19685	0.181818	0.162791	0.162791	0.181818	0.19084	0.203008	0.145038	0.19685	0.243697	0.193798	0.203125	0.165354	0.165354	0.170732	0.100775	0.0839695	0.129771	0.121212	0.15873	0.125	0.131783	0.147287	0.131783	0.184	0.149606	0.193548	0.169231	0.213115	0.181102	0.147287	0.147287	0.0923077	0.184	0.154472	0.149606	0.142857
	IC 145948	0.196721	0.206612	0.213115	0.165354	0.126984	0.15625	0.190476	0.149606	0.153846	0.15873	0.152	0.193548	0.162791	0.15873	0.190476	0.193798	0.1875	0.184615	0.21875	0.193548	0.206897	0.15873	0.184	0.16129	0.145161	0.133333	0.111111	0.109375	0.109375	0.116279	0.203252	0.184	0.142857	0.142857	0.15873	0.196721	0.177419	0.239669	0.19685	0.243697	0.193548	0.190476	0.190476	0.165354	0.213115	0.166667	0.193548	0.154472
	IC 532375	0.196721	0.173554	0.229508	0.181102	0.174603	0.125	0.15873	0.11811	0.138462	0.15873	0.136	0.145161	0.147287	0.142857	0.142857	0.178295	0.125	0.153846	0.171875	0.177419	0.224138	0.174603	0.168	0.145161	0.145161	0.183333	0.15873	0.109375	0.15625	0.162791	0.170732	0.184	0.190476	0.174603	0.15873	0.163934	0.177419	0.239669	0.165354	0.176471	0.193548	0.15873	0.15873	0.11811	0.213115	0.166667	0.145161	0.154472
	IC 104610	0.186992	0.147541	0.235772	0.15625	0.149606	0.131783	0.165354	0.140625	0.114504	0.133858	0.174603	0.136	0.123077	0.133858	0.149606	0.153846	0.131783	0.145038	0.209302	0.2	0.213675	0.165354	0.126984	0.152	0.152	0.157025	0.149606	0.116279	0.0852713	0.138462	0.177419	0.206349	0.133858	0.149606	0.181102	0.170732	0.2	0.229508	0.203125	0.216667	0.216	0.19685	0.181102	0.171875	0.219512	0.206612	0.184	0.193548
	IC 532502	0.154472	0.147541	0.219512	0.140625	0.165354	0.116279	0.149606	0.125	0.114504	0.102362	0.142857	0.12	0.123077	0.133858	0.165354	0.138462	0.131783	0.145038	0.209302	0.2	0.247863	0.165354	0.15873	0.152	0.152	0.123967	0.133858	0.116279	0.116279	0.138462	0.177419	0.190476	0.133858	0.133858	0.165354	0.154472	0.184	0.229508	0.171875	0.2	0.2	0.181102	0.165354	0.15625	0.219512	0.173554	0.152	0.177419
	IC 534771	0.107438	0.166667	0.206612	0.0952381	0.12	0.11811	0.12	0.126984	0.116279	0.104	0.145161	0.138211	0.140625	0.136	0.136	0.140625	0.149606	0.147287	0.181102	0.203252	0.217391	0.168	0.177419	0.186992	0.170732	0.12605	0.104	0.133858	0.133858	0.15625	0.180328	0.193548	0.104	0.12	0.168	0.190083	0.186992	0.2	0.190476	0.169492	0.170732	0.136	0.152	0.126984	0.173554	0.12605	0.105691	0.180328
	IC 78919	0.177419	0.219512	0.209677	0.178295	0.1875	0.153846	0.1875	0.147287	0.136364	0.140625	0.149606	0.142857	0.160305	0.140625	0.15625	0.175573	0.138462	0.136364	0.215385	0.206349	0.254237	0.1875	0.212598	0.190476	0.126984	0.147541	0.15625	0.107692	0.0923077	0.114504	0.216	0.19685	0.15625	0.140625	0.21875	0.209677	0.190476	0.235772	0.193798	0.206612	0.190476	0.171875	0.15625	0.162791	0.193548	0.147541	0.126984	0.168
	IC 532300	0.190476	0.184	0.222222	0.175573	0.2	0.166667	0.153846	0.145038	0.119403	0.107692	0.147287	0.15625	0.142857	0.123077	0.169231	0.142857	0.136364	0.149254	0.181818	0.21875	0.25	0.184615	0.178295	0.171875	0.140625	0.16129	0.138462	0.136364	0.121212	0.142857	0.19685	0.193798	0.153846	0.138462	0.184615	0.190476	0.1875	0.2	0.19084	0.219512	0.1875	0.153846	0.153846	0.160305	0.190476	0.177419	0.171875	0.165354
	IC 128166	0.213115	0.239669	0.229508	0.181102	0.15873	0.171875	0.206349	0.165354	0.184615	0.15873	0.184	0.209677	0.193798	0.174603	0.190476	0.178295	0.1875	0.184615	0.1875	0.193548	0.224138	0.15873	0.2	0.145161	0.129032	0.133333	0.0793651	0.125	0.125	0.0852713	0.203252	0.152	0.15873	0.15873	0.15873	0.196721	0.16129	0.22314	0.181102	0.260504	0.225806	0.190476	0.190476	0.149606	0.196721	0.15	0.193548	0.121951
[truncated: 12 more columns]
